# Supplementary material for: Reconstitution of the lipid-linked oligosaccharide pathway for assembly of high-mannose N-glycans
Source: Nat Commun. 2019 Apr 18;10:1813. doi: 10.1038/s41467-019-09752-3 (PMC6472349; doi:10.1038/s41467-019-09752-3)
Supplement: Supplementary file 4 — Supplementary Data 1 [file 41467_2019_9752_MOESM4_ESM.xlsx]

## Sheet: Sheet1
plasmid scequencing data(5'-3')
pET28-Alg1ΔTM-Trx-Alg2-Alg11ΔTM			for Alg1	TTATCTATGATGTACGACTCTCCAGGATATGCTATCACGCTATAAGTTTCAGTAAGTTAGGTTGGCAAGTCGAGCTATGCGGTTATGTGGAGGACACTCTACCCAAAATTATTTCCAGTGATCCAAATATCACCGTCCATCATATGTCAAACTTGAAAAGAAAGGGAGGCGGAACATCAGTTATATTTATGGTAAAGAAGGTGCTTTTTCAAGTTTTAAGTATTTTCAAATTACTTTGGGAATTGAGAGGAAGCGATTACATACTAGTTCAAAATCCACCGAGCATACCCATTCTTCCGATTGCTGTGCTATACAAGTTGACCGGTTGTAAACTAATTATTGATTGGCACAATCTAGCATATTCGATATTGCAACTAAAATTTAAAGGAAACTTTTACC…
				AACGCCCCTTGCTTCGTTCCCAATTTGATTGCCATCTGTTCTCAGCTTCCTGCGTTACATTTTTCTTCAATTTTTGGTATAAATCAGCATCTTTCATAGCAAAAATCAGAGATTCATGAAGCTCCCTTCTATCAACAAATTTTAACCCATTTACATTGTGTTGTACTAATTCGTCAAGCACTGGATAGTTCATTGCAATAACAGGAAGACCTGAGCCAAACATATCTAAAATTTTCATTGGCAGGTCCAACCCTGAACTTGAAGTATGCAGGGAAACTCCGTAATCGCATAATTGTAATAACTTTGGGTAATCCTCTGCTGACAACCACACAAATTCGATTTGACAGCGCTTCCAGTCATATTCTTCTACTTGCTTCATATATTTCTCCTTTAGTGGTC…
			for Alg2	TAATAACTTAGGATACGTGTCACCAAACGTTCAAGTATTTATCCAATGATCCAGACGTCATTTATCCATGCGTGGATTTATCAACAATCGAAATTGAAGATATTGACAAGAAATTTTTCAAAACAGTGTTTAACGAAGGCGATAGATTTTACCTAAGTATAAATCGTTTTGAGAAAAAAAAGGATGTTGCGCTGGCTATAAAGGCTTTTGCGTTATCTGAAGATCAAATCAATGACAACGTTAAGTTAGTTATTTGCGGTGGTTATGACGAGAGGGTTGCAGAAAATGTGGAGTACTTGAAGGAACTACAGTCTCTGGCCGATGAATACGAATTATCCCATACAACCATATACTACCAAGAAATAAAGCGCGTCTCCGATTTAGAGTCATTCAAAACCA…
				CAAGGGTAAGGGCGATACAATGCCCAGTAAATTCCCCATAAGTAGTTCTTAAAATATAATACCATAAAAGTGGCCATAAATAGGAAGGGCCATGGATTATTGGGTAGAATTTTTATAAATGCCATATGCAAAATAAAATTAGAGAATGAAATACCGAATATTTCCCAAGGATAATACTTTTTTTCTTTCCATATGACTTTCTCGACGTTTTCTTCAAATGACTGAGTCATTGCTTCCCTAGAAAAGTATTTCTTGACTCTTAGCGGGCCATTCCTCTCAAAGTTCACAGAACCGTTCTGCAAGATCTTTCTGCTTTCATCAATTGCAGTAGCCCATTGAATAGGGACGGCAGGTTTTAGCCACCCAGTGGCAGAACTTTCATTTTCACCAGCAACGTAA…
				AAAGAAAAAGAAACGATTGCTTTTATTCTCCAGACCTAGGTATTGGGGGCGCTGAAAGGTTAGTCGTCGATGCAGCATTAGGTCTACAGCAACAAGGACATAGTGTAATCATCTATACTAGTCACTGTGATAAATCACATTGTTTCGAAGAAGTTAAAAACGGCCAATTAAAAGTCGAAGTTTATGGTGATTTTTTACCGACAAACTTTTTGGGTCGTTTTTTTATTGTTTTCGCAACAATTAGACAGCTTTATTTAGTTATTCAATTGATCCTACAGAAAAAAGTGAATGCGTACCAATTAATTATCATTGATCAACTGTCTACATGTATTCCGCTTCTGCATATCTTTAGTTCTGCCACTTTGATGTTTTATTGTCATTTCCCCGACCAATTATTGG…
			for Alg11	CAATCTTTCATTTACTGAACAGAGCAGTTGCCTCCTGTGGTGAGAAGAATGTGAAAGTTTTTGGTTTTTTTCATCCGTATTGTAATGCTGGTGGTGGTGGGGAAAAAGTGCTCTGGAAAGCTGTAGATATCACTTTGAGAAAAGATGCTAAGAACGTTATTGTCATTTATTCAGGGGATTTTGTGAATGGAGAGAATGTTACTCCGGAGAATATTCTAAATAATGTGAAAGCGAAGTTCGATTACGACTTGGATTCGGATAGAATATTTTTCATTTCATTGAAGCTAAGATACTTGGTGGATTCTTCAACATGGAAGCATTTCACGTTGATTGGACAAGCAATTGGATCAATGATTCTCGCATTTGAATCCATTATTCAGTGTCCACCTGATATATGGA…
				GCAGATCTGGAAATAAGATAGACTAACTTCTTTCGGGCTTTGTTAGCAGCCGGATCTCAGTGGTGGTGGTGGTGGTGCTCGAGTCAGCCCCTTTCCTCCTCTTCTAATAATTTACAAATAGGATTCAGTACAAAGTTTTCCCAATCTTTATCAAACTTCAAATCAGAGAATTTATACAATGAATACTGCTGGTTTCTTGCGCCCATCACCCTTAGGCAGTCATAGTCCAGTTTCGTAATTTGTAAGAAAAGGTCGGACAAATTAGGGTATCTCAGAGGATCTTTGGTTGTGTTATAATCAGGATCACTCGGCTCTTTAAAGAAAAATCCAGTAGTTTCACCATCATCTTCGAGTTTTGCAAAATATTTCTTTTGTAACTCCCATTGTGGTGGAGCTTTT…
pET28-Mistic-Alg3		GTTTAACGGTACATTTCCCTCTAGAATAATTTTGTTTAACTTTAAGAAGGAGATATACCATGGGCAGCAGCCATCATCATCATCATCACAGCAGCGGCCTGGTGCCGCGCGGCAGCCATATGTTTTGTACATTTTTTGAAAAACATCACCGGAAGTGGGACATACTGTTAGAAAAAAGCACGGGTGTGATGGAAGCTATGAAAGTGACGAGTGAGGAAAAGGAACAGCTGAGCACAGCAATCGACCGAATGAATGAAGGACTGGACGCGTTTATCCAGCTGTATAATGAATCGGAAATTGATGAACCGCTTATTCAGCTTGATGATGATACAGCCGAGTTAATGAAGCAGGCCCGAGATATGTACGGCCAGGAAAAGCTAAATGAGAAATTAAATACAA…
		CGGGACCTTCGCTTCTTTCGGGCTTTGTTAGCAGCCGGATCTCAGTGGTGGTGGTGGTGGTGCTCGAGTCAGTTGAGCTTTTTTTCCATAGAGCTGGTGGTACGAAGATGGCTTTTGGCGAGGGCGACCGAACCAGATAGCTGCGTCAAGGCCAATAGAAGCAACAGAACAGTATTCAATGCCAACAATAGCGTGCTTGCTTGTGAGTTTGGTGGATAGGAATTCCAGCACCACTCGTGCAAGACGTACCAAATGGGACCAACGAAGAAGGGCATTCCCGACCAAAAGATCAGTATAGGCAAAGTCCAGTGATACCAGGATAGAAACTGGTAGTGGAGGGACCTTGAAAATAGGACGCCGATGAAGTTGGATGCGATTAGAACGAATGGAATAGTCTTG…
pET28-Mistic-Alg9		AGGTGGCGGAAACATTTCCCCTCTAGAATAATTTTGTTTAACTTTAAGAAGGAGATATACCATGGGCAGCAGCCATCATCATCATCATCACAGCAGCGGCCTGGTGCCGCGCGGCAGCCATATGTTTTGTACATTTTTTGAAAAACATCACCGGAAGTGGGACATACTGTTAGAAAAAAGCACGGGTGTGATGGAAGCTATGAAAGTGACGAGTGAGGAAAAGGAACAGCTGAGCACAGCAATCGACCGAATGAATGAAGGACTGGACGCGTTTATCCAGCTGTATAATGAATCGGAAATTGATGAACCGCTTATTCAGCTTGATGATGATACAGCCGAGTTAATGAAGCAGGCCCGAGATATGTACGGCCAGGAAAAGCTAAATGAGAAATTAAATAC…
		TGCACATTCAGCCTTCTTTCGGGCTTTGTTAGCAGCCGGATCTCAGTGGTGGTGGTGGTGGTGCTCGAGTCAATTAGTAGTCTCAGTTGGTTTTTCAAACAAACAGTAATCAATGTAACGAACACCGTACACTTGATTCCATTGTTTTGGTAAAACTATTTGCATGATTCGGTTGATTGGCTCCGGTACGTAAAATGCTCTACCCAAAATCTTAGAATTTTCACCGTCGATGAATGCAGCACATGCCAGCTTATTCCAGTTATCCATCAGATGTAGAGGGTTGAAAACGTCTTTTGTTAAATTTATTGGGGCGACGATGTCAATAAAATAATCACATCTAGTGATCGGCCACTCTTTACCGGTATCATATATATTCTTGTTATTCATTCCCTTAGGTAA…
pET28-Alg12		TATTTAACGTACATTCCCTCTAGAATAATTTTGTTTAACTTTAAGAAGGAGATATACCATGGGCAGCAGCCATCATCATCATCATCACAGCAGCGGCCTGGTGCCGCGCGGCAGCCATATGTTTTGTACATTTTTTGAAAAACATCACCGGAAGTGGGACATACTGTTAGAAAAAAGCACGGGTGTGATGGAAGCTATGAAAGTGACGAGTGAGGAAAAGGAACAGCTGAGCACAGCAATCGACCGAATGAATGAAGGACTGGACGCGTTTATCCAGCTGTATAATGAATCGGAAATTGATGAACCGCTTATTCAGCTTGATGATGATACAGCCGAGTTAATGAAGCAGGCCCGAGATATGTACGGCCAGGAAAAGCTAAATGAGAAATTAAATACAAT…
		GTGGAATTCAGCTTCTTTCGGGCTTTGTTAGCAGCCGGATCTCAGTGGTGGTGGTGGTGGTGCTCGAGTCAATCAGTTTTTTCATCTTGTTTGATTCTCTTATAGGTGAAGAAGACATCGCTTTTAACAATCGAATTGGCCGTCAATTCTTTCAAAAAAACGGTAGGGGTCTTGTCGAAAATGATCTGTTTGAGTAGAGACAAAACATTCACTCTCTCTTGGAAAACAAAGTTCTTAATGTAGGTTGGGTCAAATCCAGTAAACATCTTTGTTGTGTTAACTAGCTCCCAATGGTTGGTAGTCTTATTCTCGAATGGCAATTGAGAGGCGGTTGGCTCGTGGGTGATCAAGAAATCAAAGGAGGGCCACATTTCCTGCAGTAAAGTCGTATTTTCAGTC…
pET28-Dpm1		CAGGAAACTCAGCCTCTTTCGGGCTTGTTAGCAGCCGGATCTCAGTGGTGGTGGTGGTGGTGCTCGAGTGCGGCCGCAAGCTTGTCGACGGAGCTCGAATTCTTAAAAGACCAAATGGTATAGCTGGTAGCAAACGTAGAAGAACAGAATGGACCAGAAAGTAATGAAAAGGATAAGGTTATTGGCGCCAAACTTGAAGACGTAGAGCTCCTTAAGTTGTTGCAAGTATTGGATAATGACTTTACCTGACAGTTTGGATTCACCTTCCGTTCTCACGCCGAAAGTGAATGGCACTTCGCCGATCGCCACTCTAGGGTCTCTTGGAAGAGGAAGCTTGGCGAGAAGCTCGAGGGCAATCTTGAAACCTTGCGAGTTGATGTCCCTAGGGTTGCAGTTTTC…
