# Supplementary material for: Reconstitution of the lipid-linked oligosaccharide pathway for assembly of high-mannose N-glycans
Source: Nat Commun. 2019 Apr 18;10:1813. doi: 10.1038/s41467-019-09752-3 (PMC6472349; doi:10.1038/s41467-019-09752-3)
Supplement: Supplementary file 6 — Source Data [file 41467_2019_9752_MOESM6_ESM.xlsx]

## Sheet: Supplementary Figure 1a
Supplementary Figure 1a	purified Alg1△TM
	purified Trx-Alg2
	purified Alg11△TM

## Sheet: Supplementary Figure 1b-c
Supplementary Figure 1b-c	anti-His

## Sheet: Supplememtary Figure 1d
Supplementary Figure 1d	anti-His

## Sheet: Supplementary Figure 6b
Supplementary Figure 6b	purified Dpm1

## Sheet: Supplementary Figure 6c
Supplementary Figure 6c	TLC

## Sheet: Supplementary Figure 7
Supplementary Figure 7
	Alg3
	time (h)	0	1	4	8	12
	conversion ratio (%)	0	0.266048	0.925693	0.946048	1
	Alg9
	time (h)	0	1	4	8	12
	conversion ratio (%)	0	0.240984	0.835666	1	1
	Alg12
	time (h)	0	1	4	8	12
	conversion ratio (%)	0	0.443937	0.623117	0.901242	0.923166
